# Supplementary material for: Auditory–Visual Matching of Conspecifics and Non-Conspecifics by Dogs and Human Infants
Source: Animals (Basel). 2019 Jan 7;9(1):17. doi: 10.3390/ani9010017 (PMC6357027; doi:10.3390/ani9010017)
Supplement: Supplementary file 1 [file animals-09-00017-s001.zip]

Archive with 1 entries (1 files):
- animals-393085-SI.xlsx
