# Supplementary material for: Auditory–Visual Matching of Conspecifics and Non-Conspecifics by Dogs and Human Infants
Source: Animals (Basel). 2019 Jan 7;9(1):17. doi: 10.3390/ani9010017 (PMC6357027; doi:10.3390/ani9010017)
Supplement: Supplementary file 1 [file animals-09-00017-s001.zip › animals-393085-SI.xlsx]

## Sheet: Munka1
dogs	ID	test_type (1=dogpicontheleft_barkfirst, 2=humanpicontheleft_barkfirst, 3=dogpicontheleft_speechfirst, 4=humanpicontheleft_speechfirst)	vocalization (1=bark, 2=speech	phase (1=V1, 2=V2)	AOI (1=AOI-D, 2=AOI-H)	Looking duration		infants	ID	test_type (1=dogpicontheleft_barkfirst, 2=humanpicontheleft_barkfirst, 3=dogpicontheleft_speechfirst, 4=humanpicontheleft_speechfirst)	vocalization (1=bark, 2=speech	phase (1=V1, 2=V2)	AOI (1=AOI-D, 2=AOI-H)	Looking duration		dogs	ID	test_type (1=dogpicontheleft_barkfirst, 2=humanpicontheleft_barkfirst, 3=dogpicontheleft_speechfirst, 4=humanpicontheleft_speechfirst)	vocalization (1=bark, 2=speech	phase (1=V1, 2=V2)	first_look (1=AOI_D, 0=AOI_H)		infants	subject	test_type (1=dogpicleft_barkfirst, 2=hum/leopicleft_barkfirst, 3=dogpicleft_speak/growlfirst, 4=hum/leopicleft_speak/growlfirst)	voice (1=bark, 2=speak/growl	phase (1=V1, 2=V2)	first_fixation (1=AOI_D, 0=AOI_H)
	1	1	1	1	1	180			28	1	1	1	2	1457			1	1	1	1	1			28	1	1	1	1
	2	1	1	1	1	360			29	1	1	1	2	1740			2	1	1	1	1			29	1	1	1	1
	3	1	1	1	1	0			30	1	1	1	2	2053			3	1	1	1	0			30	1	1	1	1
	4	1	1	1	1				31	1	1	1	2	2197			4	1	1	1	1			31	1	1	1	0
	5	1	1	1	1	720			32	2	1	1	2	1340			5	1	1	1	1			32	2	1	1	0
	6	1	1	1	1	4268			33	2	1	1	2	3294			6	1	1	1	1			33	2	1	1	1
	7	1	1	1	1				34	2	1	1	2	1839			7	1	1	1	0			34	2	1	1	1
	8	1	1	1	1	500			35	2	1	1	2	1299			8	1	1	1	1			35	2	1	1	0
	9	2	1	1	1	1600			36	2	1	1	2	2273			9	2	1	1	0			36	2	1	1	1
	10	2	1	1	1	80			37	3	2	1	2	2436			10	2	1	1	1			37	3	2	1	1
	11	2	1	1	1	80			38	3	2	1	2	2355			11	2	1	1	1			38	3	2	1	1
	12	2	1	1	1	818			39	3	2	1	2	2254			12	2	1	1	1			39	3	2	1	1
	13	2	1	1	1	699			40	3	2	1	2	900			13	2	1	1	1			40	3	2	1	0
	14	2	1	1	1	40			41	4	2	1	2	719			14	2	1	1	1			41	4	2	1	0
	15	3	2	1	1	0			42	4	2	1	2	1879			15	3	1	2				42	4	2	1	1
	16	3	2	1	1	100			43	4	2	1	2	1656			16	3	1	2	1			43	4	2	1	1
	17	3	2	1	1	180			44	4	2	1	2	440			17	3	1	2	1			44	4	2	1
	18	3	2	1	1	20			45	4	2	1	2	1360			18	3	1	2	0			45	4	2	1	1
	19	3	2	1	1	319			28	1	2	2	2	958			19	3	1	2	1			28	1	2	2	1
	20	3	2	1	1	0			29	1	2	2	2	1819			20	3	1	2				29	1	2	2	1
	21	3	2	1	1	876			30	1	2	2	2	2054			21	3	1	2	0			30	1	2	2	1
	22	4	2	1	1	0			31	1	2	2	2	2619			22	4	1	2	0			31	1	2	2	1
	23	4	2	1	1	0			32	2	2	2	2	1319			23	4	1	2				32	2	2	2	0
	24	4	2	1	1	259			33	2	2	2	2	819			24	4	1	2	1			33	2	2	2	1
	25	4	2	1	1	0			34	2	2	2	2	860			25	4	1	2				34	2	2	2	1
	26	4	2	1	1	1675			35	2	2	2	2	459			26	4	1	2	0			35	2	2	2	1
	27	4	2	1	1	80			36	2	2	2	2	1119			27	4	1	2	0			36	2	2	2	1
	1	1	2	2	1	0			37	3	1	2	2	720			1	1	2	2				37	3	1	2	1
	2	1	2	2	1	0			38	3	1	2	2	2336			2	1	2	2				38	3	1	2	1
	3	1	2	2	1	0			39	3	1	2	2	1316			3	1	2	2	0			39	3	1	2	0
	4	1	2	2	1	60			40	3	1	2	2	3175			4	1	2	2	1			40	3	1	2	1
	5	1	2	2	1				41	4	1	2	2	980			5	1	2	2	1			41	4	1	2	1
	6	1	2	2	1	80			42	4	1	2	2	2778			6	1	2	2	0			42	4	1	2	0
	7	1	2	2	1	0			43	4	1	2	2	939			7	1	2	2	0			43	4	1	2	1
	8	1	2	2	1				44	4	1	2	2	500			8	1	2	2	1			44	4	1	2
	9	2	2	2	1	620			45	4	1	2	2	1860			9	2	2	2	1			45	4	1	2	0
	10	2	2	2	1	280			28	1	1	1	1	1597			10	2	2	2	1
	11	2	2	2	1	0			29	1	1	1	1	699			11	2	2	2	0
	12	2	2	2	1	898			30	1	1	1	1	1834			12	2	2	2	1
	13	2	2	2	1	0			31	1	1	1	1	898			13	2	2	2
	14	2	2	2	1	20			32	2	1	1	1	599			14	2	2	2	0
	15	3	1	2	1	120			33	2	1	1	1	817			15	3	2	1	1
	16	3	1	2	1	0			34	2	1	1	1	959			16	3	2	1	0
	17	3	1	2	1	279			35	2	1	1	1	920			17	3	2	1	1
	18	3	1	2	1	80			36	2	1	1	1	499			18	3	2	1	1
	19	3	1	2	1	379			37	3	2	1	1	959			19	3	2	1	1
	20	3	1	2	1	0			38	3	2	1	1	1400			20	3	2	1	0
	21	3	1	2	1	2178			39	3	2	1	1	2133			21	3	2	1	0
	22	4	1	2	1	979			40	3	2	1	1	1759			22	4	2	1	1
	23	4	1	2	1	300			41	4	2	1	1	1397			23	4	2	1	1
	24	4	1	2	1	160			42	4	2	1	1	1299			24	4	2	1	1
	25	4	1	2	1	160			43	4	2	1	1	799			25	4	2	1	1
	26	4	1	2	1	20			44	4	2	1	1	240			26	4	2	1	1
	27	4	1	2	1	498			45	4	2	1	1	940			27	4	2	1	1
	1	1	1	1	2	0			28	1	2	2	1	2315
	2	1	1	1	2	0			29	1	2	2	1	1216
	3	1	1	1	2	619			30	1	2	2	1	2015
	4	1	1	1	2				31	1	2	2	1	240
	5	1	1	1	2	20			32	2	2	2	1	439
	6	1	1	1	2	339			33	2	2	2	1	1535
	7	1	1	1	2				34	2	2	2	1	640
	8	1	1	1	2	40			35	2	2	2	1	2237
	9	2	1	1	2	718			36	2	2	2	1	0
	10	2	1	1	2	279			37	3	1	2	1	120
	11	2	1	1	2	560			38	3	1	2	1	1559
	12	2	1	1	2	60			39	3	1	2	1	878
	13	2	1	1	2	379			40	3	1	2	1	301
	14	2	1	1	2	40			41	4	1	2	1	1656
	15	3	2	1	2	0			42	4	1	2	1	519
	16	3	2	1	2	0			43	4	1	2	1	140
	17	3	2	1	2	100			44	4	1	2	1	40
	18	3	2	1	2	200			45	4	1	2	1	880
	19	3	2	1	2	818
	20	3	2	1	2	0
	21	3	2	1	2	339
	22	4	2	1	2	100
	23	4	2	1	2	0
	24	4	2	1	2	100
	25	4	2	1	2	0
	26	4	2	1	2	359
	27	4	2	1	2	997
	1	1	2	2	2	0
	2	1	2	2	2	0
	3	1	2	2	2	260
	4	1	2	2	2	40
	5	1	2	2	2
	6	1	2	2	2	80
	7	1	2	2	2	519
	8	1	2	2	2
	9	2	2	2	2	2695
	10	2	2	2	2	160
	11	2	2	2	2	1676
	12	2	2	2	2	0
	13	2	2	2	2	0
	14	2	2	2	2	240
	15	3	1	2	2	0
	16	3	1	2	2	260
	17	3	1	2	2	80
	18	3	1	2	2	0
	19	3	1	2	2	0
	20	3	1	2	2	180
	21	3	1	2	2	219
	22	4	1	2	2	100
	23	4	1	2	2	0
	24	4	1	2	2	798
	25	4	1	2	2	0
	26	4	1	2	2	499
	27	4	1	2	2	40
